# Supplementary material for: Blueprint of the distinct metabolite profiles of healthy pig heart chambers
Source: J Mol Cell Cardiol Plus. 2025 Jun 10;13:100462. doi: 10.1016/j.jmccpl.2025.100462 (PMC12221441; doi:10.1016/j.jmccpl.2025.100462)
Supplement: Supplementary Table 1 — Metabolite profiling results from the heart tissue. [file mmc4.xlsx]

## Sheet: Sheet 1
Supplementary table 1. Metabolite profiling results from the heart tissue
Feature ID	Rt(min)	Mass-to-charge	RP/HILIC	pos/neg	Composite spectrum	Compound ID	Anova p-value	LV mean	RV mean	LA mean	RA mean
HILIC_NEG_103_0399a0_739	0.739	103.04	HILIC	neg	59.014 (100)	3R-hydroxy-butanoic acid	4.29814e-18	104889	86189	48476.3	47035.4
HILIC_NEG_117_019a1_13	1.13	117.019	HILIC	neg	73.03 (100), 117.02 (21.2), 99.008 (6.9)	Succinic acid	3.20301e-17	5.90548e+06	5.3787e+06	3.96274e+06	4.09798e+06
HILIC_NEG_131_0463a6_251	6.251	131.046	HILIC	neg	114.02 (100), 113.036 (60.6), 41.998 (30.2), 70.029 (25.6), 131.047 (19.6), 95.025 (17.3), 58.03 (15.9), 72.008 (11.3), 85.04 (7.2)	Asparagine	7.18391e-16	391092	315177	520510	488670
HILIC_NEG_132_0665a5_884	5.884	132.066	HILIC	neg	132.066 (100), 115.003 (69.6), 71.015 (65.6), 86.06 (21.7), 60.922 (20.1), 83.434 (16.7), 116.08 (13.9), 114.053 (12.1), 66.224 (11.7), 43.297 (10.5)	L-beta-Homothreonine	7.98239e-08	34803.2	26978.2	29673.7	35503.5
HILIC_NEG_135_03a6_981	6.981	135.03	HILIC	neg	75.008 (100), 135.031 (72.1), 56.998 (50.7), 59.013 (23.2), 23.088 (19.5), 80.331 (16.8), 24.728 (15.3), 63.502 (14.7), 89.022 (14.1), 134.865 (13.7)	Threonate	3.81687e-22	48528.3	41702.2	32015.6	28634.1
HILIC_NEG_151_0263a1_725	1.725	151.026	HILIC	neg	151.026 (100), 108.021 (29.6), 151.051 (20.5), 86.984 (6.9), 109.02 (6.8), 38.6 (6.1)	Xanthine	8.8088e-07	60548.7	46013	31978.8	31623.8
HILIC_NEG_157_0366a1_91	1.91	157.037	HILIC	neg	114.031 (100), 41.998 (57.2), 97.004 (54.7), 89.023 (50.3), 71.025 (28.6), 140.806 (18.8), 59.027 (12.6), 107.441 (10), 106.2 (9.3), 107.261 (7.2)	Allantoin	0.160566	113200	111647	121194	135307
HILIC_NEG_171_0063a6_542	6.542	171.006	HILIC	neg	78.959 (100), 171.006 (25.7), 96.97 (11.6)	Glycerol 3-phosphate	3.73763e-27	1.60795e+06	1.52354e+06	996608	1.03696e+06
HILIC_NEG_173_0086a1_333	1.333	173.009	HILIC	neg	142.997 (100), 99.008 (58.4), 43.017 (45.7), 73.007 (44.4), 71.012 (42.7), 41.002 (35.5), 59.013 (31.4), 80.996 (27), 38.359 (23.2), 69.341 (21.2)	Dehydroascorbic acid	1.14801e-14	96203.3	75587.2	133954	126198
HILIC_NEG_175_0248a3_295	3.295	175.025	HILIC	neg	115.003 (100), 71.012 (24.5), 59.013 (24), 175.025 (19), 87.009 (16.7), 107.717 (6.9)	Ascorbic acid	3.55484e-29	645529	587127	1.59946e+06	1.81182e+06
HILIC_NEG_229_012a6_836	6.836	229.012	HILIC	neg	78.959 (100), 96.971 (8.2), 113.742 (5.1)	Ribose 5-phosphate	1.3378e-05	481609	523716	484476	401535
HILIC_NEG_259_0223a6_805	6.805	259.022	HILIC	neg	96.97 (100), 259.022 (12.6), 196.981 (5.5)	Unkown Monosaccharide phosphate	2.32718e-06	31821.8	20751.2	13385.1	15072.1
HILIC_NEG_259_0224a7_187	7.187	259.022	HILIC	neg	96.97 (100), 78.959 (17.2), 138.981 (9.8), 259.024 (9), 168.993 (7.6)	D-Fructose 6-phosphate	1.24374e-19	575313	579607	220650	291344
HILIC_NEG_261_0384a6_911	6.911	261.038	HILIC	neg	261.04 (100), 96.969 (30.5), 78.96 (16.1), 110.486 (13.5), 212.951 (7.5), 62.569 (6.8), 228.663 (6.3), 87.812 (5.4)	Sorbitol-6-phosphate	2.70924e-17	63673.8	33413.5	22651.7	9930.45
HILIC_NEG_267_0737a2_503	2.503	267.074	HILIC	neg	267.074 (100), 135.031 (41.6)	Inosine	2.48444e-17	3.03945e+06	2.93075e+06	2.20431e+06	1.87526e+06
HILIC_NEG_275_0888a7_107	7.107	275.089	HILIC	neg	146.046 (100), 128.035 (81.7), 275.089 (60.6), 239.068 (29.8), 187.001 (17.2), 195.075 (12.5), 151.085 (12.3), 101.024 (11.9), 235.187 (9.8), 257.078 (9.7)	gamma-Glutamylglutamic acid	1.2248e-05	14602.1	12458.9	15157.7	13583.3
HILIC_NEG_283_0832a3_158	3.158	283.083	HILIC	neg	113.023 (100), 283.084 (38.1), 117.017 (29.9), 129.018 (25), 157.013 (21.2), 245.525 (20.5), 103 (19.1), 85.028 (14.4), 99.008 (11.7), 107.045 (11.4)	p-Cresol glucuronide	8.62154e-11	317557	374860	556177	642179
HILIC_NEG_303_0836a6_007	6.007	303.084	HILIC	neg	128.036 (100), 96.009 (96.3), 155.047 (36.5), 146.046 (33.1), 58.03 (27.5), 102.056 (15.5), 182.046 (9.1), 96.994 (7.3), 226.035 (6.3)	N-Acetylaspartylglutamic acid	1.85054e-12	64891.6	47709.6	22034.6	41744.2
HILIC_NEG_347_0395a6_894	6.894	347.039	HILIC	neg	347.04 (100), 96.969 (33.3), 78.959 (31.2), 150.979 (19.2), 161.774 (10.2), 260.886 (8.1), 28.809 (7.1)	IMP	2.66724e-12	16311.6	17103	20788.9	21556
HILIC_NEG_383_1139a6_326	6.326	383.114	HILIC	neg	134.047 (100), 74.989 (8.6), 85.03 (7.8), 107.034 (7.2), 92.022 (5.4)	S-Adenosylhomocysteine	1.45036e-20	93164.2	80922.1	137944	144481
HILIC_NEG_426_0224a7_869	7.869	426.022	HILIC	neg	426.023 (100), 134.048 (20.9), 78.958 (14.6), 328.042 (10.3), 214.012 (8.8), 241.118 (6.4)	ADP	3.23809e-12	155571	111585	113656	208072
HILIC_NEG_516_0552a6_61	6.61	516.055	HILIC	neg	346.055 (100), 168.99 (56.3), 516.051 (25.9), 351.415 (21.6), 366.654 (16.3), 23.382 (15.2), 106.557 (13.9), 36.721 (13.7), 462.061 (11.6), 311.481 (11.1)		3.15657e-10	53847.9	32709.8	56781	79468.9
HILIC_NEG_519_0529a7_588	7.588	519.053	HILIC	neg	259.023 (100), 519.056 (46.7), 96.971 (10.9), 78.958 (6), 260.02 (5.1)	D-Glucose 6-phosphate	4.40072e-16	988353	1.05761e+06	118829	246555
HILIC_NEG_579_0281a8_692	8.692	579.028	HILIC	neg	402.995 (100), 579.028 (76.4), 323.029 (21), 158.925 (15.3), 78.959 (12.5), 254.991 (9.6), 384.984 (5.5)	UDP-D-Glucuronic acid	4.88936e-10	162790	175307	208947	231056
HILIC_NEG_606_0758a7_91	7.91	606.076	HILIC	neg	78.959 (100), 158.926 (76.1), 272.957 (67.8), 282.039 (65.1), 384.984 (49.5), 96.97 (40.5), 176.936 (33.2), 111.02 (19.1), 305.019 (16.3), 323.028 (13.7)	Uridine diphosphate-N-acetylgalactosamine	1.69235e-07	1.10096e+06	1.09403e+06	925877	1.08879e+06
HILIC_NEG_653_1403a6_694	6.694	653.14	HILIC	neg	346.055 (100), 306.079 (29.3), 653.138 (18.7), 133.178 (15), 56.769 (6.4), 49.374 (6.3), 653.088 (6.2), 267.267 (5.6)		7.72449e-08	87445.4	58597.2	65998.2	98039.1
HILIC_NEG_662_103a7_647	7.647	662.103	HILIC	neg	540.054 (100), 96.97 (6.2), 541.055 (5.6), 272.954 (5.2), 408.013 (5.1)	NAD+	4.26877e-17	101631	90985.9	82938.4	76806.3
HILIC_NEG_664_1184a7_442	7.442	664.118	HILIC	neg	664.117 (100), 397.016 (12.2), 408.012 (11), 346.055 (8.9)	NADH	9.34811e-05	136255	119707	118760	98536.9
HILIC_NEG_89_024a1_349	1.349	89.024	HILIC	neg	89.024 (100), 43.018 (79.1)	D-Lactic acid	2.98435e-12	1.29174e+06	1.15769e+06	872841	924496
HILIC_POS_106_05a6_196	6.196	106.05	HILIC	pos	60.044 (100), 88.038 (10.2), 106.05 (8.8)	Serine	2.93868e-14	81782.3	61395.1	129595	121909
HILIC_POS_112_0867a5_581	5.581	112.087	HILIC	pos	95.06 (100), 112.087 (35.9), 68.05 (20.5), 83.062 (13.5)	Histamine	5.21904e-06	62771.1	82503.9	195703	93341.2
HILIC_POS_114_0662a1_281	1.281	114.066	HILIC	pos	44.049 (100), 43.029 (69.4), 42.033 (11.4)	Creatinine	5.37847e-06	8.07193e+06	8.03645e+06	7.37943e+06	7.24282e+06
HILIC_POS_118_0614a5_755	5.755	118.061	HILIC	pos	118.086 (100), 72.056 (68.1), 118.062 (31.2), 76.039 (14.4)	Glycocyamine	1.88456e-17	19781.5	20156.4	35196.4	36457.8
HILIC_POS_118_0868a3_761	3.761	118.087	HILIC	pos	58.064 (100), 59.072 (65.1), 118.085 (29.9)	Glycine betaine	3.59282e-10	9.41612e+07	9.06485e+07	7.46138e+07	7.3571e+07
HILIC_POS_120_0653a5_816	5.816	120.065	HILIC	pos	74.06 (100), 56.049 (52.2), 102.054 (23), 84.044 (9.9)	Threonine	1.16363e-08	155297	148688	221033	264736
HILIC_POS_123_0561a0_696	0.696	123.056	HILIC	pos	80.05 (100), 123.056 (43), 78.034 (39.5), 53.038 (19.2), 96.045 (6.7)	Niacinamide	1.61172e-15	2.83609e+06	2.47683e+06	1.46666e+06	1.87038e+06
HILIC_POS_126_023a5_395	5.395	126.023	HILIC	pos	126.022 (100), 44.049 (47.6), 108.009 (23.8), 126.054 (8.4)	Taurine	4.1588e-34	1.12285e+06	1.33113e+06	411983	412873
HILIC_POS_130_0868a4_994	4.994	130.087	HILIC	pos	84.081 (100), 130.086 (39.8), 57.071 (11.5)	Pipecolic acid	0.274157	19734.2	18179.2	26975	22140
HILIC_POS_132_0766a5_61	5.61	132.077	HILIC	pos	44.049 (100), 90.056 (17.9), 43.029 (16)	Creatine	2.50901e-28	2.92187e+07	2.85172e+07	2.42483e+07	2.29456e+07
HILIC_POS_132_1017a4_002	4.002	132.102	HILIC	pos	44.049 (100), 43.053 (81.7), 86.096 (60.5), 30.033 (23.8), 41.039 (23.4), 62.927 (18), 69.07 (6.3)	Leucine	5.70863e-07	919202	950752	1.12581e+06	1.1783e+06
HILIC_POS_132_1019a4_25	4.25	132.102	HILIC	pos	86.097 (100), 69.07 (12.9), 44.049 (5.4), 87.1 (5.3)	Isoleucine	0.000398176	405279	407001	462953	507958
HILIC_POS_133_0971a7_19	7.19	133.097	HILIC	pos	70.065 (100), 116.07 (56.4), 115.088 (16.9), 133.08 (6.1)	Ornithine	1.21733e-06	226754	110993	121523	142875
HILIC_POS_134_0453a6_784	6.784	134.045	HILIC	pos	74.023 (100), 88.039 (55.2), 46.028 (20.9), 116.034 (13.3), 70.029 (10.7), 43.017 (9.8), 134.045 (6.3)	Aspartic acid	8.31027e-07	295179	254478	435978	382112
HILIC_POS_134_0813a5_929	5.929	134.081	HILIC	pos	71.05 (100), 88.075 (89.3), 70.064 (37.4), 134.082 (33.4), 105.954 (13.3), 72.051 (6.4)	3-Hydroxynorvaline	9.8067e-06	143363	123856	139780	165305
HILIC_POS_136_0615a1_181	1.181	136.061	HILIC	pos	119.035 (100), 136.062 (84.8), 92.024 (11.9), 94.041 (7.6), 67.029 (5.1)	Adenine	0.000102896	806654	627241	673384	601112
HILIC_POS_137_0458a1_453	1.453	137.046	HILIC	pos	137.046 (100), 119.035 (51), 110.035 (41.9), 94.04 (30.8), 55.028 (22), 82.04 (11.9), 120.019 (6.5), 67.029 (5.6)	Hypoxanthine	0.00974736	1.99384e+06	2.15159e+06	2.36989e+06	1.94353e+06
HILIC_POS_138_055a4_248	4.248	138.055	HILIC	pos	138.056 (100), 94.065 (18.8), 92.05 (7.6)	Trigonelline	0.00753386	393488	497773	381356	376118
HILIC_POS_143_0819a5_368	5.368	143.082	HILIC	pos	68.05 (100), 44.047 (25.9), 56.049 (17.4), 83.057 (13.6), 42.034 (12)	Ectoine	0.0926992	91085.9	85454.2	113640	111009
HILIC_POS_144_1022a5_158	5.158	144.102	HILIC	pos	144.103 (100), 58.065 (45.3), 103.956 (35.1), 59.074 (19.6), 62.929 (13.1), 98.962 (6.3), 144.079 (6.1)		7.40727e-08	201555	179317	153831	132800
HILIC_POS_144_102a3_555	3.555	144.102	HILIC	pos	144.101 (100), 58.064 (10.4)	Proline Betaine	1.33483e-06	4.32277e+06	4.25605e+06	3.04166e+06	2.6315e+06
HILIC_POS_146_1177a3_273	3.273	146.118	HILIC	pos	43.018 (100), 87.044 (91.4), 45.033 (56.3), 60.081 (31.3)	4-aminobutyric acid betaine	2.99653e-11	2.90853e+07	2.78883e+07	2.28686e+07	1.88261e+07
HILIC_POS_147_0768a6_153	6.153	147.077	HILIC	pos	130.05 (100), 84.044 (98.7), 101.071 (10.7), 147.077 (10.2)	Glutamine	3.61665e-37	1.07979e+07	1.08878e+07	6.19163e+06	7.06578e+06
HILIC_POS_147_1132a7_136	7.136	147.113	HILIC	pos	84.081 (100), 130.088 (29.3), 130.048 (12.1), 147.115 (10.2), 84.044 (9.5), 85.083 (9), 105.954 (7.1)	Lysine	0.0259731	277684	225212	202045	220939
HILIC_POS_148_0605a6_394	6.394	148.061	HILIC	pos	84.044 (100), 130.05 (38.8), 102.055 (36.6), 148.06 (15.1)	Glutamic acid	1.48426e-16	2.64878e+06	2.59311e+06	4.53547e+06	3.72874e+06
HILIC_POS_150_058a4_557	4.557	150.058	HILIC	pos	56.049 (100), 133.034 (30), 61.011 (27.2), 74.061 (21.1), 102.055 (20), 150.06 (19.5), 62.013 (17.1), 70.066 (16.9), 88.077 (13.2), 150.126 (12.2)	Methionine	0.122889	52220.2	46637.2	43302.2	45325
HILIC_POS_152_0709a4_099	4.099	152.071	HILIC	pos	152.069 (100), 107.049 (59.7), 135.044 (23.6), 80.058 (18.6), 134.064 (16.5), 79.054 (14.7), 77.039 (12.8), 106.234 (10.7), 109.031 (8.2), 63.02 (7.6)	Norepinephrine	1.39575e-19	72669.6	80558.2	109485	154573
HILIC_POS_156_0776a6_802	6.802	156.078	HILIC	pos	110.071 (100), 83.06 (18.9), 93.044 (16.3), 82.051 (12.7), 95.06 (9)	Histidine	0.000521483	841131	896416	993492	969575
HILIC_POS_158_1187a3_073	3.073	158.119	HILIC	pos	158.118 (100)	Pipecolic acid betaine	6.65572e-05	105226	92843.1	65234.2	55508.1
HILIC_POS_160_1332a2_064	2.064	160.133	HILIC	pos	160.133 (100), 101.059 (43.4), 60.079 (13.3), 55.053 (11.8), 102.066 (7.4)	5-AVAB	0.0302059	1.68436e+06	1.92262e+06	2.67731e+06	1.48315e+06
HILIC_POS_161_1293a6_838	6.838	161.129	HILIC	pos	84.081 (100), 130.086 (35.1), 161.13 (31.3), 116.106 (15.8), 98.095 (13.8), 57.033 (7.7)	N(6)-Methyllysine	0.0029722	52458	48196.2	46540.7	55346.5
HILIC_POS_162_1135a4_714	4.714	162.113	HILIC	pos	43.018 (100), 58.065 (81.9), 60.081 (30.6), 59.073 (24.6), 44.05 (17.9), 57.033 (17), 45.057 (14.9), 102.091 (8.8), 85.028 (6)	Carnitine	9.4092e-05	3.16453e+07	3.04939e+07	3.55968e+07	2.84602e+07
HILIC_POS_164_0922a6_425	6.425	164.092	HILIC	pos	100.074 (100), 164.109 (91.4), 164.093 (91.2), 146.08 (83.8), 118.083 (67.6), 164.142 (60.8), 74.023 (59), 82.065 (45.7), 101.057 (43.1), 118.304 (9.1)		8.86528e-08	112475	98688.8	79138.1	84743.9
HILIC_POS_164_0924a5_96	5.96	164.092	HILIC	pos	164.095 (100), 74.023 (70.3), 118.087 (55.5), 128.068 (51.6), 100.075 (51.1), 101.062 (41.2), 55.053 (39.1), 82.066 (36.4), 146.081 (23.2), 44.048 (11.3)	1-Deoxynojirimycin	4.27507e-14	49655	47993.8	32718.9	36515.8
HILIC_POS_166_0863a3_914	3.914	166.086	HILIC	pos	77.039 (100), 103.053 (58.7), 91.053 (22.7), 79.051 (10.7), 120.078 (9.6), 51.022 (9.3), 121.079 (7.5), 42.033 (7.3), 102.04 (6.8), 104.06 (5.7)	Phenylalanine	3.59437e-07	240678	248583	282663	302353
HILIC_POS_170_0926a6_304	6.304	170.093	HILIC	pos	81.045 (100), 56.049 (58.4), 96.069 (32), 83.06 (28.1), 68.048 (15.5), 42.033 (14.3), 82.053 (13.8), 95.061 (11.5), 67.04 (9.5), 97.076 (8.5)	1-Methylhistidine	1.40823e-08	1.75164e+06	1.47506e+06	1.25191e+06	1.38585e+06
HILIC_POS_173_0923a5_832	5.832	173.092	HILIC	pos	70.065 (100)	Gly-Pro	0.0410767	13948	12986.7	11953.9	14320.3
HILIC_POS_175_1083a5_863	5.863	175.108	HILIC	pos	70.064 (100), 43.016 (9.6)	N2-Acetylornithine	7.47064e-06	492041	458139	376423	398218
HILIC_POS_175_1192a6_984	6.984	175.119	HILIC	pos	175.12 (100), 70.065 (48.5), 60.055 (36.4), 116.07 (31.9), 130.098 (14.7), 158.094 (12.5)	Arginine	0.0065058	1.12468e+06	1.23617e+06	1.21583e+06	1.31316e+06
HILIC_POS_176_1027a6_394	6.394	176.103	HILIC	pos	159.077 (100), 70.065 (37.9), 113.071 (33.3), 115.087 (15.6), 176.104 (8.1), 116.07 (5.9)	Citrulline	1.8168e-14	4.10305e+06	3.39929e+06	3.00211e+06	3.00737e+06
HILIC_POS_177_124a6_809	6.809	177.124	HILIC	pos	177.125 (100), 60.081 (47.5), 102.092 (25.9), 56.05 (9.5), 118.049 (8.6)		0.159294	434237	427739	504117	555663
HILIC_POS_182_0805a5_126	5.126	182.081	HILIC	pos	136.076 (100), 165.055 (59.1), 123.045 (18.1), 147.044 (16), 91.053 (13.6), 182.08 (12.1)	Tyrosine	8.8037e-05	72800.4	73147.2	90167.4	86906
HILIC_POS_189_16a6_785	6.785	189.16	HILIC	pos	189.161 (100), 130.086 (64.1), 84.08 (59.1), 60.08 (41.1), 189.131 (8.1)	Trimethyllysine	6.44941e-08	549028	554993	410588	482081
HILIC_POS_190_119a6_202	6.202	190.119	HILIC	pos	173.091 (100), 128.072 (83.8), 127.085 (36.8), 84.08 (33.6), 85.088 (13.8), 44.049 (11.2), 174.083 (9.1), 23.314 (6.9), 56.047 (6.9), 190.151 (6.5)	Homocitrulline	0.0892921	33873.8	30807.7	28861	35795.4
HILIC_POS_204_1256a2_929	2.929	204.126	HILIC	pos	85.028 (100), 204.123 (56.8), 145.047 (11.2), 144.102 (7.6), 60.08 (7.4)	CAR 2:0	1.89731e-06	5.41768e+07	4.91127e+07	4.96753e+07	4.19004e+07
HILIC_POS_205_083a7_064	7.064	205.083	HILIC	pos	84.044 (100), 142.049 (22.7), 130.05 (19.4), 76.039 (13.5), 56.051 (7.7), 41.038 (6.8)	gamma-Glutamylglycine	2.02394e-16	26406.8	25408.6	39220.4	42688.7
HILIC_POS_208_134a1_367	1.367	208.134	HILIC	pos			0.0646857	16939.5	13618	16250.6	13521
HILIC_POS_217_1186a5_814	5.814	217.119	HILIC	pos		Thr-Pro	0.00302234	10577.8	8938.67	8325.56	9185.03
HILIC_POS_217_1305a5_695	5.695	217.13	HILIC	pos	70.065 (100), 217.134 (94.2), 72.081 (63.4), 115.085 (50.2), 200.105 (36.2), 157.097 (34.6), 158.079 (11.7), 217.377 (11.7), 30.158 (11.3), 119.216 (11.3)	N-a-Acetylarginine	5.28761e-07	2996.26	3125.91	3972.02	4967.38
HILIC_POS_218_1386a2_06	2.06	218.139	HILIC	pos	85.028 (100), 218.139 (87.1), 159.065 (35.8), 60.081 (22.5), 86.03 (5.8)	CAR 3:0	1.16762e-05	2.17248e+06	2.09588e+06	1.47574e+06	1.07981e+06
HILIC_POS_227_1145a7_167	7.167	227.114	HILIC	pos	110.071 (100), 156.077 (83.4), 227.114 (61.3), 210.087 (61), 181.108 (26.1), 164.083 (18.7), 122.071 (17.7), 152.081 (9.9), 180.077 (9.3), 209.105 (7.8)	Carnosine	2.72949e-06	780324	746655	894962	1.13737e+06
HILIC_POS_228_0979a2_181	2.181	228.098	HILIC	pos	112.05 (100), 95.024 (88.6), 69.044 (28), 94.039 (23.8), 52.019 (17.3), 68.014 (12.6), 42.032 (12.2), 73.025 (10.8), 67.027 (10.3), 79.057 (9.8)	2'-Deoxycytidine	0.0022178	28234.7	25956.1	25478.8	25687.5
HILIC_POS_230_0966a5_458	5.458	230.097	HILIC	pos	186.105 (100), 230.094 (90.7), 127.032 (59.8), 60.081 (42.1), 86.005 (9.4), 68.046 (6.6), 140.105 (6), 143.019 (5.2)	Ergothioneine	1.97757e-17	247052	224689	163732	113859
HILIC_POS_232_1545a1_573	1.573	232.154	HILIC	pos	232.157 (100), 85.029 (93.3), 173.083 (23.2), 60.082 (10.6)	CAR 4:0	0.0732416	5.30178e+06	4.91938e+06	4.17149e+06	4.18673e+06
HILIC_POS_233_1496a4_652	4.652	233.15	HILIC	pos	57.032 (100), 98.058 (73.6), 72.043 (60), 44.048 (53.9), 70.066 (45.8), 74.059 (42.7), 102.089 (37), 55.015 (27.9), 56.048 (16.1), 128.067 (12.4)		0.234972	50064.9	40038.5	34697.4	33958.1
HILIC_POS_235_0933a7_342	7.342	235.093	HILIC	pos	106.05 (100), 235.094 (16.1), 60.042 (10.1), 218.064 (9.7), 130.05 (9.5), 172.065 (6.4)	Glu-Ser	6.11053e-17	16489.9	4330.99	6938.72	8210.41
HILIC_POS_244_0935a3_491	3.491	244.094	HILIC	pos	112.05 (100), 95.023 (23.1), 94.039 (14.2), 67.028 (6.4), 69.044 (6.3), 96.028 (5.1)	Cytidine	1.41573e-11	96774.4	107499	138056	143336
HILIC_POS_249_1087a7_051	7.051	249.109	HILIC	pos	120.065 (100), 231.101 (42), 249.105 (27.5), 84.043 (16.6), 140.071 (10.9), 249.184 (8.4), 232.082 (7.2), 120.162 (5.7)		0.000415227	16478.6	11646.5	15303.9	15548.9
HILIC_POS_250_1295a5_685	5.685	250.13	HILIC	pos			0.221535	1373.83	1163.22	2067.72	1739.32
HILIC_POS_258_1096a6_239	6.239	258.11	HILIC	pos	86.096 (100), 98.984 (58.2), 60.081 (54.2), 45.033 (50), 125 (46.7), 104.107 (42.1), 71.073 (41.3), 58.065 (9.6), 80.973 (6.3), 56.049 (5.4)	Glycerophosphocholine	1.37526e-29	1.91037e+07	1.72902e+07	1.35645e+07	9.30408e+06
HILIC_POS_260_1857a1_069	1.069	260.186	HILIC	pos	260.186 (100), 85.028 (49.6), 201.112 (26.3)	CAR 6:0	0.0272575	1.15679e+06	1.0484e+06	751353	834301
HILIC_POS_277_14a7_697	7.697	277.14	HILIC	pos	84.081 (100), 277.141 (95.7), 130.087 (94.1), 213.124 (86.6), 259.131 (75.5), 231.133 (18.7), 214.129 (7.6), 195.113 (7.6), 260.138 (6.3), 232.113 (5.8)	L-Saccharopine	4.68341e-10	41424.8	36365.9	93518.2	124073
HILIC_POS_286_1403a6_326	6.326	286.14	HILIC	pos	286.141 (100), 189.087 (57.5), 70.066 (36), 143.079 (10), 142.048 (9.2), 196.169 (7.7), 189.831 (5.1)		3.15229e-18	49292.4	63621.8	74318.6	122908
HILIC_POS_288_2172a0_881	0.881	288.217	HILIC	pos	288.217 (100), 85.028 (42.7), 229.143 (16)	CAR 8:0	0.124993	261873	249370	207185	190783
HILIC_POS_291_1309a7_879	7.879	291.131	HILIC	pos	291.131 (100), 70.064 (28.7), 116.069 (27.7), 134.046 (13.9), 159.074 (12.6), 246.108 (10.1), 133.096 (9.9), 176.066 (9.9), 131.044 (9.6), 141.072 (7.4)	Argininosuccinic acid	2.62742e-08	158101	77609.6	69114	70585.2
HILIC_POS_298_0981a0_777	0.777	298.098	HILIC	pos	136.062 (100), 61.01 (22.6), 75.026 (13.6), 119.035 (12.4)	5'-Deoxy-5'-(methylthio)adenosine	0.00232181	851443	867099	791423	765831
HILIC_POS_308_0916a6_737	6.737	308.092	HILIC	pos	76.022 (100), 84.045 (78.2), 58.995 (43.2), 116.016 (16.4), 56.049 (9.9), 41.038 (9.8), 86.99 (9.1), 142.033 (7.8), 80.05 (6)	Glutathione	0.000122686	3.99198e+06	4.11822e+06	3.9984e+06	3.53406e+06
HILIC_POS_325_1618a8_055	8.055	325.162	HILIC	pos	163.108 (100), 325.159 (49.2), 145.098 (23.5), 128.07 (18.8), 307.15 (11.1), 100.072 (10), 241.12 (9.8), 289.14 (9.1), 114.051 (7.1), 272.146 (7)	Galactosylhydroxylysine	2.23928e-15	10919.2	10243	19949.6	12597.3
HILIC_POS_336_1396a7_296	7.296	336.14	HILIC	pos	126.053 (100), 133.06 (93.3), 204.084 (46.3), 186.072 (30.4), 84.044 (18.3), 336.135 (15.5), 43.018 (14.8), 336.293 (14.2), 318.263 (8.9), 133.668 (8.7)	N-Acetylglucosaminylasparagine	7.47869e-11	8709.51	4744.84	5240.07	6550.06
HILIC_POS_399_1457a7_385	7.385	399.146	HILIC	pos	136.061 (100), 97.028 (92.9), 56.049 (38.4), 69.034 (20.7), 102.054 (17.2), 61.011 (13), 98.033 (13), 75.025 (11.7), 74.059 (9.9), 85.028 (7.8)	S-Adenosylmethionine	9.51675e-17	280154	156773	100245	108023
HILIC_POS_444_0315a8_265	8.265	444.031	HILIC	pos	152.057 (100), 135.027 (11.8), 97.026 (9.4)	Guanosine 5'-diphosphate	2.74972e-23	5454.96	5146.51	9529.73	8681.39
HILIC_POS_489_1146a7_807	7.807	489.115	HILIC	pos	489.116 (100), 378.071 (25), 360.061 (18.2), 264.039 (13.6), 184.074 (5.7)	Cytidine 5'-diphosphocholine	3.81552e-17	166917	137710	82248.4	87879.4
HILIC_POS_560_0791a7_805	7.805	560.079	HILIC	pos	136.061 (100), 348.072 (31.3), 428.033 (16.7), 560.083 (5.7)	Adenosine 5'-diphosphoribose	1.77334e-17	100688	69763	39100.6	59397.3
HILIC_POS_76_0758a1_535	1.535	76.0758	HILIC	pos	42.034 (100), 58.065 (60.3), 43.041 (35), 60.045 (17.9)	Trimethylamine N-oxide	0.000276918	115828	107292	153161	135937
RP_NEG_165_0561a4_743	4.743	165.056	RP	neg	147.045 (100), 147.047 (88.6), 147.043 (69.2), 147.048 (54.5), 147.042 (36.4), 165.056 (29), 119.051 (26.3), 165.054 (24.6), 119.05 (23.4), 147.05 (23.1)	L-3-Phenyllactic acid	0.588728	434672	457199	537582	671004
RP_NEG_173_0823a5_029	5.029	173.082	RP	neg	111.082 (100), 111.083 (87.4), 111.081 (70.4), 111.084 (53), 173.082 (48.3), 173.084 (39.5), 111.079 (38.3), 173.08 (35.6), 173.086 (23.5), 172.831 (22.9)	Suberic acid	0.081237	1.45587e+06	1.60059e+06	1.72956e+06	1.45166e+06
RP_NEG_174_0415a0_84	0.84	174.042	RP	neg	88.041 (100), 88.04 (95.4), 88.042 (66.2), 88.039 (60.3), 88.043 (33.4), 58.029 (28), 88.039 (27.7), 130.051 (26.7), 58.03 (25.3), 174.041 (23.9)	N-acetylaspartate	3.90355e-16	2.06621e+07	2.51918e+07	5.7599e+07	4.96418e+07
RP_NEG_176_0393a2_733	2.733	176.039	RP	neg	98.025 (100), 98.026 (81.4), 128.036 (73.9), 98.024 (73.1), 128.035 (69.6), 176.039 (49.9), 128.038 (48.2), 98.027 (47.9), 128.033 (42.5), 176.037 (41.4)	N-formylmethionine	7.04877e-17	363661	306411	222178	206449
RP_NEG_181_0511a3_015	3.015	181.051	RP	neg	163.04 (100), 163.042 (91.4), 181.051 (69.3), 163.038 (68.1), 135.045 (67.2), 181.049 (60.7), 135.047 (57.3), 163.044 (56.6), 181.054 (48.5), 135.044 (48.1)	p-Hydroxyphenyllactate	0.210822	2.50323e+06	2.22599e+06	1.88386e+06	2.06851e+06
RP_NEG_187_0071a3_781	3.781	187.007	RP	neg	107.05 (100), 107.051 (85.1), 187.006 (76.4), 187.008 (75.1), 107.049 (71.7), 107.053 (51.3), 187.004 (49.5), 187.011 (47.8), 107.048 (39.5), 79.957 (29.2)	p-Cresol sulfate	1.09242e-06	3.01542e+06	3.53743e+06	4.34667e+06	6.23033e+06
RP_NEG_187_098a5_953	5.953	187.098	RP	neg	125.097 (100), 125.099 (79.2), 125.096 (75.9), 187.098 (49.8), 125.1 (46.8), 125.095 (43.8), 187.096 (41.6), 187.101 (36), 187.093 (24.8), 187.103 (19.9)	Azelaic acid	0.0361729	3.04713e+06	3.34506e+06	3.38513e+06	3.01247e+06
RP_NEG_187_1343a8_396	8.396	187.134	RP	neg	187.135 (100), 141.129 (98.1), 141.128 (89.7), 187.132 (89.2), 187.137 (69.2), 141.131 (66.8), 141.126 (55.8), 187.13 (54.9), 187.14 (36.7), 141.133 (34.7)	10-Hydroxydecanoic acid	1.67856e-10	330468	376437	509524	769740
RP_NEG_188_0937a3_96	3.96	188.094	RP	neg	188.093 (100), 188.095 (84.6), 188.09 (71.7), 188.097 (50.8), 188.088 (39.1), 144.103 (30), 144.105 (25.3), 144.101 (21.5), 188.1 (19.6), 116.072 (16.1)		0.00681618	683500	622510	496073	498491
RP_NEG_201_1131a6_733	6.733	201.113	RP	neg	201.113 (100), 139.114 (96), 139.112 (89), 201.116 (82), 201.11 (73.3), 139.115 (64.6), 139.111 (55.1), 201.118 (48.5), 201.108 (40.9), 139.117 (33.3)	Sebacic acid	0.133138	2.091e+06	2.0616e+06	2.23522e+06	1.74584e+06
RP_NEG_204_0669a5_205	5.205	204.067	RP	neg	160.077 (100), 160.079 (79.8), 160.075 (75.2), 160.081 (47.2), 160.073 (42.7), 130.066 (36.8), 158.951 (31.7), 130.068 (29.1), 130.065 (27.6), 158.953 (25)	Cinnamoylglycine	0.00126614	464214	472614	609108	790131
RP_NEG_212_0033a2_69	2.69	212.003	RP	neg	212.003 (100), 212.001 (94.6), 79.957 (91), 79.958 (85.1), 80.966 (70.4), 80.965 (68.6), 212.006 (66.6), 79.957 (61.4), 211.998 (59.5), 79.959 (52.9)	3-Indoxyl sulfate	0.00128724	2.87355e+06	3.14377e+06	3.83063e+06	5.69576e+06
RP_NEG_218_0668a1_495	1.495	218.067	RP	neg	128.036 (100), 128.035 (94.1), 128.038 (66.8), 99.927 (61.9), 99.926 (59.4), 128.033 (58.8), 89.025 (58.1), 89.024 (46.3), 89.025 (43.7), 218.068 (41.3)	O-Succinyl-L-homoserine	0.0185897	1.6997e+06	1.60797e+06	1.35357e+06	1.29221e+06
RP_NEG_218_1033a2_575	2.575	218.103	RP	neg	88.041 (100), 88.04 (97.2), 88.042 (65.5), 88.039 (62), 146.083 (56.3), 146.084 (43.5), 146.081 (43.4), 88.043 (32.5), 88.039 (29.2), 218.102 (26.3)	Pantothenic acid	0.00178923	1.0745e+08	7.97987e+07	9.23585e+07	1.00178e+08
RP_NEG_232_1193a3_486	3.486	232.119	RP	neg	88.04 (100), 88.041 (99.6), 88.039 (64.8), 88.042 (63.6), 160.098 (32.6), 88.039 (31.7), 88.043 (29.9), 160.096 (25.9), 160.1 (24.5), 160.094 (15.1)		0.000410962	1.02052e+06	753050	745941	797080
RP_NEG_243_1967a9_841	9.841	243.197	RP	neg	59.014 (100), 59.013 (95.3), 59.014 (65.9), 59.013 (60.6), 59.015 (32.5), 243.194 (29), 243.198 (28.7), 59.013 (28.4), 243.191 (18.6), 243.202 (18.5)	3-hydroxy-tetradecanoic acid	1.90052e-06	943816	791771	794557	450687
RP_NEG_253_1196a2_688	2.688	253.12	RP	neg	253.119 (100), 253.123 (80.2), 253.115 (74.4), 124.041 (68.5), 124.04 (61.3), 253.126 (47.3), 124.042 (47.3), 94.03 (42.9), 253.111 (42), 94.031 (38)	Pyrraline	0.016118	476339	356767	296646	342126
RP_NEG_273_8864a1_375	1.375	273.886	RP	neg	99.927 (100), 99.926 (97.1), 273.889 (69.7), 205.862 (68.8), 99.928 (65.4), 273.885 (65.3), 205.86 (65.2), 99.925 (61.4), 139.958 (57.7), 139.956 (54.9)		2.14043e-15	1.18689e+06	1.01732e+06	584824	532498
RP_NEG_285_2073a9_519	9.519	285.207	RP	neg	285.205 (100), 285.209 (98.1), 223.207 (74.4), 285.2 (65), 285.214 (62.7), 223.204 (58.4), 223.21 (56.6), 267.195 (52.8), 267.199 (48.1), 267.191 (35.9)	Hexadecanedioic acid	0.811473	1.25029e+06	1.22793e+06	1.57383e+06	1.27258e+06
RP_NEG_287_0892a2_224	2.224	287.089	RP	neg	241.083 (100), 241.086 (79.2), 241.079 (75.7), 241.09 (46.6), 241.076 (43.6), 241.094 (16.2), 241.072 (14), 151.051 (7.1), 151.053 (6.3)	Thymidine	3.4302e-05	2.12716e+06	2.09002e+06	1.64747e+06	1.78145e+06
RP_NEG_309_1109a6_538	6.538	309.111	RP	neg	78.959 (100), 78.959 (94), 96.97 (80.9), 96.969 (76.1), 78.96 (66.8), 204.991 (65), 204.988 (63.4), 78.958 (59), 96.971 (53.9), 96.969 (47.7)		1.59048e-12	286445	338854	466217	737866
RP_NEG_313_1185a7_613	7.613	313.118	RP	neg	313.119 (100), 313.124 (83.6), 313.114 (71.9), 269.128 (63), 269.132 (59.9), 313.129 (50), 269.123 (41.4), 313.108 (39.2), 269.136 (37.5), 292.985 (37.5)		0.0400458	709910	852487	733037	697039
RP_NEG_313_2388a10_087	10.087	313.239	RP	neg	313.24 (100), 313.235 (90.7), 313.245 (68.4), 251.239 (66), 251.235 (58.9), 313.229 (56.1), 251.243 (45.6), 295.229 (38.1), 251.231 (36.2), 295.225 (35.9)	Octadecanedioic acid	0.393692	1.19615e+06	1.10224e+06	1.4876e+06	1.01216e+06
RP_NEG_323_0287a0_691	0.691	323.029	RP	neg	78.959 (100), 78.96 (95.6), 96.97 (67.4), 78.958 (66.6), 96.971 (65.4), 78.96 (59.7), 96.969 (44.5), 323.029 (43.4), 96.971 (41.3), 323.024 (36.3)	UMP	1.1573e-06	2.47925e+06	2.25198e+06	2.09314e+06	3.32386e+06
RP_NEG_323_2595a10_173	10.173	323.259	RP	neg	323.261 (100), 323.255 (90.6), 323.266 (68.5), 323.25 (55.8), 323.272 (36), 305.25 (30.9), 305.245 (28.6), 323.244 (24), 305.255 (20.8), 305.24 (17.6)	15-HEDE	0.000135742	33886.5	52954.2	79106.6	96814.2
RP_NEG_327_2332a10_849	10.849	327.233	RP	neg	327.233 (100), 283.241 (86.9), 283.246 (81.7), 327.227 (79), 327.238 (75.8), 59.013 (60), 283.237 (57.5), 59.014 (57.1), 283.25 (50.8), 327.222 (46.2)	Docosahexaenoic acid	0.000130769	971765	780332	1.25372e+06	1.64682e+06
RP_NEG_362_0508a0_853	0.853	362.051	RP	neg	78.959 (100), 78.959 (98.5), 78.96 (64.9), 78.958 (63.2), 78.961 (31.6), 78.957 (30.3), 362.05 (26.9), 362.057 (20.8), 362.044 (20.7), 211.003 (12.5)	Guanosine monophosphate	1.45731e-06	5.3193e+06	4.19387e+06	4.26657e+06	5.6861e+06
RP_NEG_429_3009a9_905	9.905	429.301	RP	neg	429.302 (100), 429.294 (86.3), 429.311 (70.8), 429.285 (52.5), 429.319 (38.4), 429.277 (21.2), 411.293 (19.6), 411.286 (18.8), 411.301 (13), 411.278 (11.9)	7α-hydroxy-3-oxo-4-cholestenoic acid	2.02936e-15	439315	530914	746792	1.12296e+06
RP_NEG_445_053a0_544	0.544	445.053	RP	neg	78.959 (100), 78.959 (96.7), 78.96 (65.7), 78.958 (61.4), 445.054 (50.3), 445.045 (42.1), 445.063 (36.4), 78.961 (32.7), 78.957 (28.6), 201.968 (26.7)	CDP-ethanolamine	4.99934e-05	1.4601e+06	1.48528e+06	1.22544e+06	1.34835e+06
RP_NEG_448_3065a8_384	8.384	448.306	RP	neg	448.305 (100), 448.314 (85.7), 448.296 (71.3), 448.323 (52), 74.025 (46.9), 74.024 (41), 448.287 (39), 74.026 (32.9), 74.024 (25), 448.332 (20.8)	Glycohyodeoxcholic acid	0.475454	1.46296e+07	1.18447e+07	8.47812e+06	1.28694e+07
RP_NEG_462_0667a1_944	1.944	462.067	RP	neg	96.97 (100), 96.97 (98.6), 96.969 (65.2), 78.959 (63.4), 96.971 (62.9), 78.96 (62.1), 78.958 (41.6), 78.96 (39.4), 96.968 (32.3), 96.972 (29.5)	Adenylosuccinic acid	0.0162539	5.95722e+06	4.20787e+06	5.6542e+06	6.18443e+06
RP_NEG_476_2781a10_263	10.263	476.278	RP	neg	279.233 (100), 279.228 (79.4), 279.237 (75.7), 279.224 (46.8), 279.242 (43.6), 279.22 (16.4), 476.282 (15.7), 476.272 (14.7), 279.246 (14.1), 196.039 (11.1)	LysoPE 18:2	8.10885e-05	3.03529e+06	2.8144e+06	2.35208e+06	3.03788e+06
RP_NEG_526_3514a10_708	10.708	526.351	RP	neg	466.334 (100), 466.324 (97.6), 466.343 (65.4), 466.315 (62.3), 466.353 (32.4), 466.305 (29.5), 78.959 (21), 78.959 (20.8), 168.043 (15.8), 78.96 (13.5)	LPC O-16:0	7.51974e-13	2.20935e+06	1.95568e+06	3.21628e+06	3.46327e+06
RP_NEG_554_3467a10_661	10.661	554.347	RP	neg	269.249 (100), 269.245 (86.5), 269.253 (70.7), 269.241 (52.6), 269.258 (38.4), 494.33 (33.6), 494.319 (33.4), 494.34 (21.7), 494.309 (21.5), 269.237 (21.3)	LysoPC 17:0	1.55271e-08	1.24487e+06	1.44745e+06	1.71944e+06	2.19527e+06
RP_NEG_564_3309a10_126	10.126	564.331	RP	neg	279.233 (100), 279.228 (78.2), 279.237 (76.7), 279.224 (46), 279.242 (44.7), 504.31 (17.2), 279.22 (15.7), 279.246 (14.7), 504.299 (13.4), 504.321 (13.2)	LysoPC 18:2	1.21608e-11	3.19883e+06	3.50281e+06	4.17642e+06	5.40013e+06
RP_NEG_568_3618a10_865	10.865	568.362	RP	neg	283.263 (100), 283.268 (80.5), 283.259 (74.5), 283.272 (47.8), 283.254 (42), 508.341 (37.7), 508.331 (29.2), 508.352 (29.2), 283.277 (17.7), 508.32 (17.1)	LysoPC 18:0	4.60422e-15	1.16327e+07	1.47809e+07	1.77525e+07	2.30366e+07
RP_NEG_611_1444a1_304	1.304	611.144	RP	neg	306.076 (100), 306.071 (77.7), 306.081 (77.1), 143.046 (52.2), 143.047 (51.3), 306.066 (45.6), 306.087 (45.1), 272.088 (43.8), 272.092 (37.8), 128.036 (36.1)	Oxidized glutathione	3.80633e-16	1.67855e+08	1.32969e+08	8.7598e+07	1.01669e+08
RP_NEG_612_3305a10_23	10.23	612.331	RP	neg	327.234 (100), 552.314 (93.9), 552.302 (91), 327.228 (78.4), 327.239 (76.4), 552.326 (61.1), 552.29 (57.6), 283.242 (51), 283.246 (48.1), 327.222 (46.1)	LysoPC 22:6	1.16572e-08	772361	786251	1.24813e+06	1.3265e+06
RP_NEG_784_1501a3_64	3.64	784.15	RP	neg	96.97 (100), 96.969 (94.7), 78.959 (73.1), 78.959 (69.6), 96.971 (66.5), 96.969 (59.6), 346.054 (50.2), 78.96 (48.3), 346.06 (45), 78.958 (44.1)	FAD	1.45483e-17	1.10271e+07	9.91348e+06	8.47619e+06	7.92353e+06
RP_POS_146_1178a2_796	2.796	146.118	RP	pos	100.112 (100), 100.113 (88.4), 100.111 (69.8), 100.114 (54.2), 100.11 (37.4), 100.115 (22.6), 100.109 (11.4), 86.096 (6.9), 100.116 (6.3), 86.097 (5.3)	N-Methylisoleucine	0.285251	2.09898e+07	1.81263e+07	1.96957e+07	2.04291e+07
RP_POS_148_0968a1_048	1.048	148.097	RP	pos		4-Hydroxyisoleucine	0.26339	3.72268e+06	2.87461e+06	2.76795e+06	3.18338e+06
RP_POS_159_0656a4_801	4.801	159.066	RP	pos	57.034 (100), 159.066 (99.1), 57.034 (98.3), 159.064 (89.7), 159.068 (67.9), 57.033 (65.1), 57.034 (63), 159.012 (57.7), 159.062 (55.3), 159.014 (53.1)		0.000540715	1.59063e+08	1.18395e+08	1.44407e+08	1.67591e+08
RP_POS_176_0706a5_274	5.274	176.071	RP	pos	130.065 (100), 130.064 (88.6), 130.067 (69.6), 130.063 (54.2), 130.068 (37.3), 130.061 (22.4), 176.071 (16.2), 176.069 (14.8), 130.07 (11.4), 176.073 (11)	Indoleacetic acid	0.000300508	346427	400562	487720	626577
RP_POS_180_0655a3_535	3.535	180.066	RP	pos	105.033 (100), 105.034 (88.3), 105.032 (69.7), 105.035 (54.1), 105.031 (37.3), 105.036 (22.6), 105.03 (11.3), 105.037 (6.3)	Hippuric acid	0.000271417	6.40216e+06	7.15718e+06	8.18459e+06	1.08816e+07
RP_POS_189_1227a2_241	2.241	189.123	RP	pos	143.118 (100), 86.096 (93.3), 143.117 (88.7), 86.097 (73.5), 86.095 (70.9), 143.12 (69.7), 132.101 (63.3), 132.103 (61.5), 143.115 (54.2), 86.098 (43.3)	Gly-Leu	3.52315e-14	655210	517101	406662	419251
RP_POS_189_1229a1_822	1.822	189.123	RP	pos	86.096 (100), 86.097 (78.5), 86.096 (76.4), 86.098 (46.2), 86.095 (44.4), 86.099 (15.8), 86.094 (14.5), 72.081 (11), 72.081 (10.3), 72.08 (7.3)	Leu-Gly	0.0122037	583394	501778	520357	564895
RP_POS_189_1229a2_39	2.39	189.123	RP	pos	86.096 (100), 132.101 (82.4), 132.102 (81.9), 86.097 (80.9), 86.095 (74.5), 143.118 (58), 132.1 (53.2), 132.104 (52.8), 143.117 (50.8), 86.098 (48.2)	Gly-Ile	2.24623e-07	830537	786088	617750	605143
RP_POS_190_0863a6_014	6.014	190.086	RP	pos	130.065 (100), 130.064 (89), 130.067 (69.4), 130.063 (54.7), 130.068 (36.9), 130.061 (23.1), 172.076 (21.5), 190.087 (18.8), 172.074 (18.3), 190.084 (15.8)	Indolepropionic acid	5.07717e-05	872704	1.01439e+06	1.2963e+06	1.91715e+06
RP_POS_190_1075a3_976	3.976	190.107	RP	pos	144.101 (100), 144.103 (95.8), 72.081 (68.5), 144.1 (66), 144.104 (60.7), 72.081 (60.4), 72.08 (47.8), 72.082 (36.8), 144.098 (33.2), 144.106 (28.1)		0.00949965	573455	542413	440751	429924
RP_POS_195_0994a5_432	5.432	195.099	RP	pos	195.122 (100), 195.119 (93.7), 181.071 (68), 195.124 (67.1), 163.06 (64.3), 163.062 (62.4), 195.117 (58.3), 181.073 (55.3), 149.961 (53.3), 181.068 (50)		5.98128e-10	298977	314761	319050	369992
RP_POS_203_1387a1_756	1.756	203.139	RP	pos	86.096 (100), 86.097 (77.7), 86.096 (77.2), 86.098 (45.5), 86.095 (45.2), 86.099 (15.3), 86.094 (14.9), 203.14 (6.9), 189 (6.3), 203.017 (6.3)	Leu-Ala	0.000218774	526956	456883	453849	485020
RP_POS_203_1387a2_35	2.35	203.139	RP	pos	132.101 (100), 132.103 (94.6), 132.1 (66.7), 132.104 (59.6), 86.096 (54.8), 86.096 (43), 86.097 (41.8), 132.098 (34), 132.106 (27.3), 86.095 (25.3)	Ala-Leu	4.18054e-09	1.22946e+06	1.00592e+06	832148	970582
RP_POS_204_1228a5_052	5.052	204.123	RP	pos	86.096 (100), 86.096 (77.6), 158.117 (77.3), 86.097 (77.2), 158.119 (74.6), 158.115 (50.9), 158.12 (47.4), 86.095 (45.5), 86.098 (45.1), 158.113 (25.4)	N-Lactoylleucine	4.74427e-05	2.5952e+06	2.53795e+06	1.84919e+06	1.7907e+06
RP_POS_205_0972a2_869	2.869	205.097	RP	pos	188.069 (100), 188.072 (99.6), 188.067 (64.6), 188.074 (64.3), 146.06 (54.1), 146.059 (45.6), 146.062 (39), 188.064 (31.3), 188.077 (31.2), 146.057 (27.4)	Tryptophan	5.19861e-12	8.33884e+07	8.81534e+07	9.24445e+07	1.05261e+08
RP_POS_206_0816a4_815	4.815	206.082	RP	pos	188.072 (100), 188.069 (98.6), 160.075 (96.9), 206.08 (88.7), 160.077 (84.9), 206.083 (82.1), 160.073 (67.8), 188.074 (65.1), 188.067 (62.9), 118.065 (60)	Indolelactic acid	7.47354e-05	555498	620075	733487	980887
RP_POS_212_0431a0_536	0.536	212.043	RP	pos	90.055 (100), 90.056 (87.5), 114.066 (83.3), 212.044 (75.4), 90.054 (70.2), 114.065 (69.6), 212.041 (66.1), 114.067 (60.6), 90.056 (53.6), 212.047 (52.7)	Phosphocreatine	0.000910728	868270	2.70909e+06	6.51494e+06	2.32749e+06
RP_POS_219_1331a2_212	2.212	219.133	RP	pos	60.045 (100), 132.101 (87.9), 132.103 (86.9), 60.044 (77.6), 60.045 (77.3), 132.1 (56.9), 132.104 (55.6), 86.096 (50.9), 173.128 (47.5), 60.044 (45.5)	Ser-Leu	1.94098e-06	1.12434e+06	972973	887864	1.03683e+06
RP_POS_220_1365a5_538	5.538	220.136	RP	pos	203.11 (100), 125.096 (79), 203.107 (77.5), 203.112 (77.1), 125.095 (67.7), 125.098 (56.1), 97.101 (47.2), 203.115 (45.1), 203.104 (45), 97.102 (41.2)	Pentahomomethionine	8.75227e-07	1.39575e+06	1.12933e+06	673857	535273
RP_POS_230_1387a2_038	2.038	230.139	RP	pos	85.028 (100), 85.029 (95.1), 85.027 (66.4), 85.029 (60), 230.14 (39.7), 230.136 (36.9), 85.026 (33.6), 85.03 (27.4), 230.143 (26.7), 171.065 (23.9)	CAR 4:1	1.8921e-11	3.82956e+07	3.29017e+07	2.14486e+07	1.67121e+07
RP_POS_233_1487a2_415	2.415	233.149	RP	pos	74.06 (100), 74.06 (90.9), 74.059 (68.3), 74.061 (56.3), 74.059 (35.6), 74.062 (24.5), 233.148 (24), 132.103 (23.4), 132.101 (23.1), 233.151 (23.1)	Thr-Leu	8.6639e-05	850040	783514	884698	956035
RP_POS_236_1133a4_801	4.801	236.113	RP	pos	159.066 (100), 159.064 (94.4), 159.068 (66.7), 159.062 (59.4), 159.07 (33.9), 159.06 (27), 159.072 (9.8), 159.058 (7.5), 57.034 (5.7)		0.000242912	1.37427e+08	1.06959e+08	1.27117e+08	1.43877e+08
RP_POS_240_1019a2_06	2.06	240.102	RP	pos			0.150384	333730	305032	419771	331005
RP_POS_243_0877a5_983	5.983	243.088	RP	pos	243.087 (100), 243.091 (79.5), 243.084 (75.6), 243.094 (47), 243.08 (43.5), 243.098 (16.5), 243.076 (14.1), 216.078 (10.4), 216.075 (10), 172.087 (9.7)	Lumichrome	2.22183e-31	9.25895e+06	5.63171e+06	3.39604e+06	7.61051e+06
RP_POS_244_1544a2_855	2.855	244.154	RP	pos	85.028 (100), 85.029 (94.7), 85.027 (66.5), 85.03 (59.7), 244.155 (43.4), 244.151 (38.1), 185.082 (34.8), 85.027 (33.7), 185.079 (32.5), 244.159 (30.4)	CAR 5:1	0.0408268	9.93209e+06	1.0309e+07	8.5529e+06	6.73418e+06
RP_POS_245_1855a4_031	4.031	245.185	RP	pos	86.096 (100), 86.097 (80.5), 86.095 (74.9), 86.098 (47.8), 86.095 (42.7), 227.084 (24.8), 227.087 (23.2), 86.098 (17.4), 227.081 (16.6), 227.09 (14.4)	Leu-Leu	5.73518e-10	541620	480196	684156	571771
RP_POS_245_1859a3_47	3.47	245.186	RP	pos	86.096 (100), 86.096 (77.8), 86.097 (76.9), 86.095 (45.6), 86.098 (44.7), 86.094 (15.4), 86.099 (14.3), 245.186 (8.5), 245.19 (7), 245.183 (6.3)	Ile-Ile	0.00117564	265724	215244	195754	232191
RP_POS_245_186a3_794	3.794	245.186	RP	pos	86.096 (100), 86.096 (80.4), 86.097 (75), 86.095 (47.7), 86.098 (43), 86.094 (17.2), 86.099 (13.7), 245.186 (7.2), 245.19 (5.7), 245.182 (5.4)	Ile-Leu	0.000161848	958451	797587	781706	1.01394e+06
RP_POS_248_1679a6_948	6.948	248.168	RP	pos	231.14 (100), 231.143 (99.3), 153.127 (70.1), 231.136 (64.5), 231.146 (63.8), 153.129 (61.7), 153.125 (48.7), 135.117 (40.8), 135.116 (39.6), 153.13 (37.6)		2.82672e-07	855687	637690	372482	295475
RP_POS_262_0134a1_389	1.389	262.013	RP	pos	193.987 (100), 193.989 (82.5), 193.984 (73.2), 193.992 (49.4), 175.976 (45.4), 262.128 (41.9), 193.981 (40.9), 175.978 (39.4), 85.028 (37.1), 262.132 (35.2)		2.85443e-19	1.28463e+06	1.03153e+06	271692	230634
RP_POS_262_1652a1_973	1.973	262.165	RP	pos	262.164 (100), 85.028 (89.7), 262.168 (86.7), 85.029 (82.4), 262.16 (70.6), 85.027 (61), 262.172 (52.6), 85.03 (51.1), 262.156 (38.2), 85.027 (31.9)	CAR 5:0;O (2)	1.3114e-13	1.84356e+06	1.71758e+06	1.00938e+06	774640
RP_POS_262_1656a1_71	1.71	262.166	RP	pos	262.164 (100), 262.168 (87.4), 85.028 (84.3), 85.029 (81.2), 262.16 (70.2), 85.027 (55.4), 262.172 (53.5), 85.03 (51.6), 262.156 (37.8), 85.027 (27.5)	CAR 5:0;O (1)	4.4989e-21	5.92777e+07	5.91316e+07	3.079e+07	2.0808e+07
RP_POS_268_1051a1_621	1.621	268.105	RP	pos	136.062 (100), 136.061 (98.4), 136.064 (65.1), 136.059 (63.1), 136.065 (32), 136.058 (30), 268.105 (12.4), 268.101 (11.9), 136.067 (9.2), 136.056 (8.5)	Adenosine	2.24468e-09	1.54502e+09	1.41293e+09	8.22525e+08	1.12652e+09
RP_POS_275_2218a9_688	9.688	275.222	RP	pos	57.07 (100), 57.07 (88), 257.21 (83.1), 95.085 (70.6), 57.07 (70.3), 257.214 (69.8), 71.086 (64.7), 95.086 (60.6), 257.206 (59.8), 71.085 (54)	MG 12:0	6.57662e-16	1.89289e+06	1.38709e+06	2.01455e+06	2.3266e+06
RP_POS_276_1805a2_595	2.595	276.18	RP	pos	276.179 (100), 85.028 (95.3), 276.183 (91.4), 85.029 (89), 276.175 (68.1), 85.027 (64), 276.188 (56.7), 85.03 (55.7), 276.17 (35.6), 85.027 (32.8)	CAR 6:0;O (2)	1.12907e-10	1.56693e+07	1.37786e+07	8.6788e+06	6.14085e+06
RP_POS_276_1806a2_09	2.09	276.181	RP	pos	276.179 (100), 276.183 (93.1), 85.028 (71), 85.029 (67.5), 276.174 (67.4), 276.187 (58.3), 115.075 (53.7), 115.076 (48.8), 85.027 (47.1), 85.03 (42.6)	CAR 6:0;O (1)	6.61548e-11	4.54605e+07	4.16868e+07	2.33174e+07	2.38993e+07
RP_POS_280_2632a10_537	10.537	280.263	RP	pos	280.264 (100), 263.238 (84.7), 280.259 (83.9), 263.234 (82.1), 280.268 (72.5), 95.085 (56.2), 263.242 (55.6), 245.226 (52.9), 263.23 (52.3), 280.255 (50.4)	Linoleamide	2.01065e-05	2.29058e+08	1.99631e+08	2.65962e+08	1.91104e+08
RP_POS_282_1195a2_351	2.351	282.119	RP	pos	150.078 (100), 150.076 (93.6), 150.08 (67.2), 150.074 (58.4), 150.081 (34.4), 282.119 (26.3), 150.073 (25.8), 282.115 (21.1), 282.124 (19.6), 282.223 (17.4)	1-Methyladenosine	2.92092e-16	427116	380868	516616	574306
RP_POS_284_0987a1_71	1.71	284.099	RP	pos	152.056 (100), 152.058 (94.9), 152.054 (66.5), 152.059 (59.9), 152.052 (33.7), 152.061 (27.4), 152.051 (9.8), 152.063 (7.7)	Guanosine	0.00159295	4.57499e+07	4.78836e+07	3.94635e+07	3.88392e+07
RP_POS_290_1961a3_605	3.605	290.196	RP	pos	85.028 (100), 290.196 (96.3), 85.029 (89.9), 290.2 (74.7), 290.191 (74.1), 85.027 (69), 85.03 (55.1), 290.205 (43.7), 290.186 (43.1), 85.027 (36.6)	Unkown carnitine 2	1.85567e-08	1.50842e+06	1.38326e+06	649326	477801
RP_POS_290_1961a3_888	3.888	290.196	RP	pos	290.195 (100), 85.028 (97.5), 85.029 (95.4), 290.2 (79.8), 290.191 (74.6), 85.027 (63.5), 85.03 (61.1), 290.205 (47.1), 290.186 (41.8), 85.027 (31.2)	Unkown carnitine 1	3.92026e-07	899826	927301	491620	400568
RP_POS_295_1656a2_835	2.835	295.166	RP	pos	86.096 (100), 86.097 (79.2), 86.096 (76.1), 86.098 (46.7), 86.095 (44.1), 86.099 (16.5), 86.094 (14.3)	Leu-Tyr	4.98794e-07	593873	550613	487703	653306
RP_POS_302_1963a3_678	3.678	302.196	RP	pos	302.194 (100), 302.199 (93.3), 99.08 (77.9), 302.189 (67.2), 99.081 (63), 302.204 (58.4), 99.079 (58), 99.082 (37.2), 302.184 (34.5), 99.078 (33.1)		2.97384e-17	1.25914e+06	910010	349525	355144
RP_POS_315_1339a6_742	6.742	315.134	RP	pos	227.116 (100), 227.119 (96.8), 287.139 (73.3), 227.113 (65.4), 227.123 (61.6), 287.134 (59.8), 255.114 (58), 269.129 (54.7), 287.144 (54.2), 255.11 (53.5)		1.93045e-05	1.0661e+06	1.15723e+06	876104	989735
RP_POS_315_1349a7_622	7.622	315.135	RP	pos	255.113 (100), 255.11 (89.5), 255.117 (69.2), 297.121 (65.3), 297.126 (60.2), 255.106 (54.7), 240.088 (49.8), 240.092 (45.1), 297.116 (44.1), 227.116 (43.6)		0.0422522	1.00385e+06	1.21615e+06	1.07982e+06	1.0184e+06
RP_POS_315_253a9_522	9.522	315.253	RP	pos	301.235 (100), 301.24 (99.2), 301.23 (64.7), 301.245 (63.7), 205.196 (42.4), 205.194 (42.1), 95.085 (35.7), 223.206 (34.9), 187.111 (34.8), 95.086 (32)	Dihydroxy-LA	0.871284	1.34498e+06	1.30146e+06	1.63999e+06	1.34226e+06
RP_POS_316_2483a7_321	7.321	316.248	RP	pos	85.028 (100), 85.029 (96.5), 85.027 (65.8), 85.029 (61.2), 316.25 (50.9), 316.245 (49.5), 316.255 (33.4), 85.026 (32.8), 316.239 (31.6), 85.03 (28.5)	CAR 10:0	0.574911	1.14128e+07	1.0365e+07	1.39544e+07	1.03751e+07
RP_POS_319_0113a4_801	4.801	319.011	RP	pos	159.066 (100), 159.064 (92.8), 159.068 (67.4), 159.062 (57.8), 159.07 (34.7), 159.06 (25.4), 57.034 (17.2), 57.034 (15.5), 57.033 (11.8), 159.072 (10.5)		0.00040922	1.59213e+06	1.17e+06	1.44678e+06	1.65474e+06
RP_POS_320_2068a2_377	2.377	320.207	RP	pos	320.208 (100), 320.203 (93.2), 320.213 (67.2), 85.028 (65.7), 320.197 (58), 85.029 (57.5), 85.027 (45.7), 85.03 (34.7), 320.219 (34.5), 99.08 (26.8)		1.15734e-09	636379	588333	200324	210038
RP_POS_320_2069a2_878	2.878	320.207	RP	pos			2.38407e-13	580165	566310	200526	148239
RP_POS_326_3054a10_742	10.742	326.305	RP	pos	62.06 (100), 62.061 (78.2), 62.06 (76.6), 98.984 (63.4), 98.985 (51.4), 98.983 (47.1), 62.061 (45.9), 62.059 (44.5), 326.305 (30.9), 98.986 (30.5)	N-Oleoylethanolamine	8.74019e-18	497242	493872	788456	940642
RP_POS_330_061a1_739	1.739	330.061	RP	pos	136.062 (100), 136.061 (97.6), 330.061 (65.7), 136.064 (65.3), 136.059 (62.3), 330.056 (59.7), 330.067 (44.8), 330.05 (37.1), 136.065 (32.1), 136.058 (29.6)	Cyclic AMP	0.0143298	3.00404e+06	2.93163e+06	2.7064e+06	2.74882e+06
RP_POS_331_2843a10_705	10.705	331.284	RP	pos	57.07 (100), 313.273 (97), 71.086 (94), 57.07 (92.7), 95.085 (76.4), 313.278 (75.8), 313.268 (74.5), 71.085 (74.2), 71.086 (71.4), 95.086 (68.5)	MG 16:0	1.33733e-16	6.2018e+06	5.17886e+06	8.25758e+06	1.2034e+07
RP_POS_343_2844a10_09	10.09	343.284	RP	pos	75.026 (100), 329.323 (98.9), 75.026 (92.6), 93.036 (84.3), 93.037 (82.7), 329.328 (78.1), 329.317 (75.2), 73.047 (71.8), 91.058 (69.7), 75.027 (67.5)		0.598394	1.02117e+06	957150	1.29821e+06	940494
RP_POS_344_2796a8_203	8.203	344.28	RP	pos	85.028 (100), 85.029 (96.1), 85.027 (65.9), 85.029 (61), 344.281 (55.9), 344.275 (51.1), 344.287 (38.2), 85.026 (32.9), 344.269 (31.7), 85.03 (28.4)	CAR 12:0	0.336724	1.35449e+07	1.28026e+07	2.31175e+07	1.57607e+07
RP_POS_348_0704a0_81	0.81	348.07	RP	pos	136.062 (100), 136.061 (98), 136.064 (65.3), 136.059 (62.7), 136.065 (32.2), 136.058 (29.7), 136.067 (9.4), 136.056 (8.3), 348.069 (7.7), 348.075 (6.3)	AMP	2.72978e-07	4.48217e+08	2.70415e+08	2.72255e+08	4.4871e+08
RP_POS_350_0295a4_801	4.801	350.029	RP	pos	159.066 (100), 159.064 (93.8), 159.068 (67), 159.062 (58.8), 159.07 (34.2), 159.06 (26.4), 233.982 (24.9), 233.979 (20.9), 233.986 (18), 57.034 (16.5)		0.00123867	2.47577e+06	1.83297e+06	2.26564e+06	2.60319e+06
RP_POS_355_2843a10_63	10.63	355.284	RP	pos	263.238 (100), 245.226 (97.9), 95.085 (96.1), 263.234 (95.5), 81.07 (88.7), 81.069 (86.9), 95.086 (81.5), 245.223 (76), 245.23 (75.5), 95.084 (69.1)	MG 18:2	3.94443e-08	4.36994e+06	4.15122e+06	2.28529e+06	2.05636e+06
RP_POS_357_2788a9_112	9.112	357.279	RP	pos	357.278 (100), 357.285 (77.6), 357.272 (77.2), 357.291 (45.5), 357.265 (45.2), 161.131 (42.5), 161.133 (41.5), 221.152 (31.6), 221.155 (30.5), 161.13 (27.8)	Hyodeoxycholic acid	0.000804015	1.86122e+07	1.87559e+07	2.29458e+07	3.40875e+07
RP_POS_357_2789a9_79	9.79	357.279	RP	pos	357.278 (100), 357.284 (79), 357.272 (76.1), 357.291 (46.6), 357.265 (44), 135.117 (16.8), 161.133 (16.5), 161.131 (16.4), 357.297 (16.2), 135.116 (15.7)	Deoxycholic acid	0.119868	1.29413e+07	1.20607e+07	1.35604e+07	1.82584e+07
RP_POS_357_2999a10_896	10.896	357.3	RP	pos	265.251 (100), 247.242 (96.1), 265.255 (91.2), 121.102 (88.3), 339.289 (86.5), 95.085 (84.4), 121.1 (83.7), 135.117 (79.6), 135.116 (76.7), 247.238 (76.3)	MG 18:1	0.00340706	2.91944e+06	2.88129e+06	2.1468e+06	2.20068e+06
RP_POS_359_1034a2_565	2.565	359.103	RP	pos	261.128 (100), 261.124 (95.5), 261.132 (66.2), 261.12 (60.2), 261.136 (33.3), 261.116 (27.4), 159.058 (10.2), 140.068 (9.8), 261.14 (9.7), 243.116 (8.9)	Pantetheine 4'-phosphate	0.0175623	1.49249e+06	1.10094e+06	2.43226e+06	1.67919e+06
RP_POS_359_3156a11_107	11.107	359.316	RP	pos	313.205 (100), 313.2 (81.6), 313.21 (74.2), 57.07 (54.1), 341.307 (51.3), 341.301 (50.7), 313.195 (48.7), 71.086 (46.8), 57.07 (45.8), 313.216 (42)	MG 18:0	1.80434e-13	1.03175e+06	934366	1.35915e+06	1.94994e+06
RP_POS_361_1393a4_913	4.913	361.139	RP	pos	273.122 (100), 273.126 (90.1), 273.117 (68.7), 361.139 (63.8), 301.115 (58.7), 301.12 (57.7), 273.13 (55.4), 361.133 (52.8), 361.146 (46.5), 283.106 (41.9)		0.000302582	1.14009e+06	1.29568e+06	996775	1.12073e+06
RP_POS_361_1393a6_146	6.146	361.139	RP	pos	273.122 (100), 273.126 (91.2), 273.117 (68.2), 273.13 (56.6), 361.139 (55), 301.116 (45.8), 361.133 (45.3), 301.121 (44.6), 283.106 (43.5), 361.146 (40.4)		0.0102766	1.22123e+06	1.49361e+06	1.19888e+06	1.24153e+06
RP_POS_362_0859a1_676	1.676	362.086	RP	pos	136.062 (100), 136.061 (95.9), 136.064 (66.1), 136.059 (60.7), 136.065 (33.2), 136.058 (28.1), 136.067 (9.6), 97.028 (8.4), 136.056 (7.8), 97.029 (6.5)		0.000123138	600237	692668	871096	800624
RP_POS_363_2165a6_968	6.968	363.217	RP	pos	363.219 (100), 363.212 (96.6), 363.225 (65.7), 121.065 (63), 363.205 (61.2), 121.064 (52.7), 121.066 (45.6), 363.232 (32.5), 121.062 (31.4), 363.199 (28)	Cortisol	0.0040997	1.25658e+06	1.20186e+06	965942	1.31837e+06
RP_POS_372_3109a8_853	8.853	372.311	RP	pos	85.028 (100), 85.029 (97.4), 85.027 (65.4), 85.029 (62.1), 372.31 (58.1), 372.316 (47.1), 372.303 (43.3), 85.026 (32.3), 85.03 (29.3), 372.323 (28)	CAR 14:0	0.276836	3.66757e+07	3.55059e+07	6.82275e+07	4.99382e+07
RP_POS_373_2738a8_966	8.966	373.274	RP	pos	355.262 (100), 355.269 (78.2), 355.256 (76.7), 355.275 (45.9), 355.25 (44.7), 159.118 (25.6), 159.116 (25.2), 373.273 (22.8), 337.253 (18.9), 373.279 (18.2)	Cholic acid	0.183166	1.10237e+07	9.93682e+06	1.23955e+07	1.60363e+07
RP_POS_380_1122a1_627	1.627	380.112	RP	pos	233.058 (100), 233.062 (83.4), 233.055 (72.8), 148.043 (58.4), 233.065 (50.1), 148.041 (48.2), 148.044 (42.8), 233.052 (40.6), 76.021 (32.3), 76.022 (31.6)	S-Lactoylglutathione	1.79498e-08	2.42905e+07	2.68034e+07	1.65515e+07	1.3758e+07
RP_POS_380_2561a9_986	9.986	380.256	RP	pos	264.27 (100), 264.266 (99.4), 264.275 (64.7), 264.262 (64), 264.279 (31.4), 264.258 (30.9), 82.065 (12.6), 82.064 (10.9), 264.254 (9), 82.066 (8.9)	Sphingosine-1-phosphate	0.00370133	1.10146e+06	1.2645e+06	1.67623e+06	1.48247e+06
RP_POS_396_311a8_729	8.729	396.311	RP	pos	85.028 (100), 85.029 (94.2), 85.027 (66.8), 396.308 (65.6), 396.315 (61.5), 85.03 (59.2), 396.3 (44), 396.322 (38.7), 85.027 (34), 85.03 (26.8)	CAR 16:1;O	0.177071	1.34138e+07	1.3646e+07	2.85755e+07	2.12363e+07
RP_POS_398_3267a9_041	9.041	398.327	RP	pos	85.028 (100), 85.029 (97.1), 398.328 (67.5), 85.027 (65.5), 85.029 (61.9), 398.32 (60.7), 398.336 (46.6), 398.313 (37.4), 85.027 (32.5), 85.03 (29.1)	CAR 16:0;O	0.198931	3.5648e+07	3.53522e+07	7.32059e+07	5.68298e+07
RP_POS_400_3423a9_357	9.357	400.342	RP	pos	85.028 (100), 85.029 (91.8), 85.027 (67.9), 85.03 (57), 400.342 (54.7), 400.35 (42.8), 400.334 (41.6), 85.027 (35.3), 400.357 (25.5), 85.03 (25)	CAR 16:0	0.197988	7.60832e+07	8.12703e+07	1.52731e+08	1.33536e+08
RP_POS_401_3414a11_357	11.357	401.341	RP	pos	401.339 (100), 401.347 (89.3), 383.329 (76.5), 401.331 (69), 97.065 (66.9), 383.336 (66.3), 401.354 (55.2), 383.321 (54.1), 97.065 (54.1), 177.126 (54)	7-Ketocholesterol	0.0941799	2.24781e+06	2.11463e+06	2.30838e+06	2.67736e+06
RP_POS_422_3263a8_96	8.96	422.326	RP	pos	85.028 (100), 85.029 (99.7), 422.323 (89.7), 422.331 (84.1), 85.027 (64.6), 85.029 (64.2), 422.314 (60.2), 422.339 (52.8), 85.026 (31.3), 85.03 (31.1)	CAR 18:3	0.170936	4.46723e+06	4.60843e+06	9.657e+06	8.48853e+06
RP_POS_426_3577a9_672	9.672	426.358	RP	pos	85.028 (100), 85.029 (96.8), 85.027 (65.7), 85.03 (61.6), 426.361 (54.9), 426.353 (53.9), 426.369 (35.8), 426.344 (34.5), 85.027 (32.7), 85.03 (28.8)	CAR 18:1	0.735536	7.80836e+06	6.90343e+06	9.28116e+06	7.3794e+06
RP_POS_428_3736a9_77	9.77	428.374	RP	pos	85.028 (100), 85.029 (98.1), 85.027 (65), 85.029 (62.9), 428.372 (54), 428.381 (43.2), 428.364 (40.7), 85.027 (31.8), 85.03 (30.1), 428.389 (25.6)	CAR 18:0	0.0719907	3.0755e+07	3.39591e+07	6.67516e+07	6.65381e+07
RP_POS_432_311a9_199	9.199	432.311	RP	pos	414.298 (100), 414.306 (88.8), 414.29 (69.5), 414.314 (54.6), 414.282 (37.1), 339.271 (34.7), 76.039 (34.4), 339.265 (34.3), 76.039 (29.7), 321.26 (25.1)	Glycochenodeoxycholic acid	0.516771	5.74906e+06	4.49774e+06	2.93206e+06	4.22335e+06
RP_POS_445_1386a2_756	2.756	445.139	RP	pos	170.026 (100), 170.028 (93.6), 138.055 (75.6), 170.024 (66.8), 138.056 (62.2), 170.03 (58.8), 138.053 (55.5), 299.069 (48), 370.105 (46.6), 162.022 (45.4)		5.16183e-11	2.69264e+06	3.18652e+06	2.01449e+06	2.05778e+06
RP_POS_452_3734a9_612	9.612	452.373	RP	pos	85.028 (100), 85.029 (96.5), 452.371 (71.5), 85.027 (65.8), 85.03 (61.3), 452.38 (60.1), 452.362 (51.7), 452.39 (36.2), 85.027 (32.8), 452.353 (28.7)	CAR 20:2	0.68593	1.91967e+07	1.85362e+07	2.51657e+07	2.53415e+07
RP_POS_454_2926a10_441	10.441	454.293	RP	pos	313.273 (100), 313.278 (80.7), 313.268 (74.2), 313.283 (47.8), 313.262 (41.8), 62.06 (21.4), 62.061 (19.1), 313.289 (17.4), 62.06 (14.8), 313.257 (12.5)	LysoPE 16:0	4.49434e-07	872025	912225	796068	1.04518e+06
RP_POS_466_3165a8_248	8.248	466.316	RP	pos	430.297 (100), 430.289 (90.1), 430.306 (68.7), 76.039 (61.5), 337.253 (59.2), 76.039 (56), 430.28 (55.8), 337.247 (48.2), 412.281 (47.5), 337.258 (43.8)	Glycocholic Acid	0.594616	8.93563e+06	6.14031e+06	4.4715e+06	6.33856e+06
RP_POS_468_3084a9_876	9.876	468.308	RP	pos	184.073 (100), 104.107 (86.3), 184.075 (79.2), 184.071 (75.8), 104.106 (72.5), 104.108 (62.3), 184.078 (46.7), 184.068 (43.7), 104.105 (43.7), 104.109 (34.4)	LysoPC 14:0	2.94765e-19	1.0596e+06	1.15195e+06	1.44938e+06	2.2066e+06
RP_POS_480_3085a10_558	10.558	480.308	RP	pos	339.289 (100), 339.294 (80.2), 339.283 (75.1), 339.3 (47.5), 339.277 (42.9), 62.06 (27.4), 62.061 (21.6), 62.06 (20.8), 339.306 (17), 339.271 (13.7)	LysoPE 18:1	2.34032e-13	1.52856e+06	1.58399e+06	1.83062e+06	2.41878e+06
RP_POS_480_3446a10_632	10.632	480.345	RP	pos	104.107 (100), 480.346 (86.5), 104.106 (79.5), 104.108 (75.6), 480.336 (75.3), 480.356 (61), 104.105 (46.9), 480.326 (45.9), 86.096 (44.1), 104.109 (43.5)	LysoPC P-16:0	6.3573e-21	1.54171e+07	1.24634e+07	4.24005e+06	7.5877e+06
RP_POS_482_3241a10_864	10.864	482.324	RP	pos	341.307 (100), 341.301 (97.1), 341.313 (65.6), 341.295 (61.9), 341.319 (32.5), 341.289 (29.2), 62.06 (26.4), 62.061 (20.5), 62.06 (20.2), 104.107 (16)	LysoPE 18:0	1.31664e-08	962567	1.38711e+06	1.25237e+06	1.81887e+06
RP_POS_494_324a10_07	10.07	494.324	RP	pos	184.073 (100), 104.107 (92), 184.075 (80.5), 104.106 (76.5), 184.071 (74.9), 104.108 (67.1), 184.078 (47.8), 104.105 (45.8), 184.068 (42.8), 104.109 (37.6)	LysoPC 16:1	1.52649e-21	2.44573e+06	2.68204e+06	3.52226e+06	5.03792e+06
RP_POS_496_3399a10_432	10.432	496.34	RP	pos	184.073 (100), 104.107 (86.4), 184.075 (81.4), 184.071 (74.1), 104.106 (72), 104.108 (62.9), 184.078 (48.5), 104.105 (43.2), 184.068 (41.9), 104.109 (35.1)	LysoPC 16:0	1.88835e-19	1.17116e+08	1.23658e+08	1.42869e+08	1.91006e+08
RP_POS_508_3762a10_802	10.802	508.376	RP	pos	104.107 (100), 104.106 (83), 104.108 (73.1), 104.105 (49.7), 104.109 (40.9), 508.38 (22.6), 508.369 (21.4), 104.104 (18.7), 508.391 (15.1), 184.073 (14.2)	LPC P-18:0	2.22711e-16	2.98826e+06	2.75187e+06	3.94196e+06	4.57265e+06
RP_POS_518_3239a9_962	9.962	518.324	RP	pos	184.073 (100), 104.107 (91.5), 184.075 (82.4), 184.07 (73.4), 104.106 (73), 104.108 (68.8), 184.078 (49.4), 104.105 (43), 184.068 (41), 104.109 (39.5)	LysoPC 18:3	3.00894e-11	1.59237e+06	1.74013e+06	2.23014e+06	2.91975e+06
RP_POS_522_3555a10_432	10.432	522.355	RP	pos	184.073 (100), 184.075 (79.1), 184.071 (75.9), 184.078 (46.6), 184.068 (43.8), 184.08 (16.2), 184.066 (14.3), 86.096 (9.3), 86.096 (7.6), 86.097 (6.9)	LysoPC 18:1	8.13177e-17	5.84353e+06	6.22202e+06	8.58747e+06	1.10252e+07
RP_POS_542_324a9_964	9.964	542.324	RP	pos	184.073 (100), 104.107 (94.2), 184.075 (80.6), 104.106 (77.6), 184.071 (74.7), 104.108 (69.2), 184.078 (47.7), 104.105 (46.4), 184.068 (42.6), 104.109 (38.8)	LysoPC 20:5	1.61227e-07	863743	939172	1.45524e+06	1.75248e+06
RP_POS_544_3398a10_131	10.131	544.34	RP	pos	184.073 (100), 184.075 (80.3), 184.071 (75), 184.078 (47.6), 184.068 (42.8), 184.08 (17.1), 184.066 (13.8), 86.096 (10), 86.096 (7.9), 86.097 (7.5)	LysoPC 20:4	1.16871e-12	2.28055e+06	2.44772e+06	3.74988e+06	4.42015e+06
RP_POS_546_3555a10_446	10.446	546.356	RP	pos	184.073 (100), 104.107 (86.8), 184.075 (82.5), 184.071 (73.4), 104.106 (69.6), 104.108 (65.2), 184.078 (49.5), 184.068 (41.1), 104.105 (41.1), 104.109 (37.4)	LysoPC 20:3	9.74819e-12	1.97785e+06	2.11402e+06	2.9224e+06	3.80712e+06
